# Supplementary material for: Human pluripotent stem cell-derived cells endogenously expressing follicle-stimulating hormone receptors: modeling the function of an inactivating receptor mutation
Source: Mol Hum Reprod. 2022 Apr 26;28(5):gaac012. doi: 10.1093/molehr/gaac012 (PMC9308958; doi:10.1093/molehr/gaac012)
Supplement: gaac012_Supplementary_Data [file gaac012_supplementary_data.zip]

Archive with 3 entries (3 files):
- Suppl_Table_I.xlsx
- Suppl_table_II.xlsx
- SI.pdf
