# Supplementary material for: Human pluripotent stem cell-derived cells endogenously expressing follicle-stimulating hormone receptors: modeling the function of an inactivating receptor mutation
Source: Mol Hum Reprod. 2022 Apr 26;28(5):gaac012. doi: 10.1093/molehr/gaac012 (PMC9308958; doi:10.1093/molehr/gaac012)
Supplement: gaac012_Supplementary_Data [file gaac012_supplementary_data.zip › Suppl_Table_I.xlsx]

## Sheet: counts
Supplementary Table I: Single Cell RNAseq Read and Quality Control Statistics
Sample		Total raw reads	Reads mapped to genome	Pre-QC cells					Post-QC and post-filtering cells
ID	Description			Mean aligned reads / cell	Median genes/cell	Median UMI counts / cell	Number of cells	Total genes detected	Median genes / cells	Median UMI counts / cell	Number of cells
FSHRdx_1		323727646	0.972	55681	4164	16262	5814	27002	4196	16468	5641
FSHRdx_2		374792768	0.976	58681	4217	16554	6387	27281	4100	15728	6265
